# Supplementary material for: Effects of transitional health management on adherence and prognosis in elderly patients with acute myocardial infarction in percutaneous coronary intervention: A cluster randomized controlled trial
Source: PLoS One. 2019 May 31;14(5):e0217535. doi: 10.1371/journal.pone.0217535 (PMC6544260; doi:10.1371/journal.pone.0217535)
Supplement: S7 File — (XLS) [file pone.0217535.s007.xls]

## Sheet: date
序号	组别	性别	年龄	民族	文化程度	婚姻	收入	费用报销	有无合并症	高血压	吸烟史	病变血管数	植入支架	上压	下压	压差	体重	身高	体重指数	服药情况	PT	APTT	按次服药1	按量服药1	定时服药1	坚持服药1	服药依从性1	定期验血1	复查运动负荷1	吸烟1	饮酒1	身高1	体重1	体重指数1	血压上1	血压下1	血糖1	术后是否吸烟	TC1	TG1	HDL1	LDL1	身高3	体重3	血压下4	血糖3	按次服药4	按量服药4	定时服药4
1	1	1	67	1	2	2	2	3	2	1	3	2	1	112	70	42	65	1.75	21.22	1	12	33.4	1	1	1	4	7	2	2	1	1	1.75	65	21.2245	112	70	5.07	2	3.18	3.8	1.19	1.88	1.75	66	85	5.12	4	4	4
2	1	1	78	1	1	4	1	2	2	1	2	3	1	150	90	60	67	1.65	24.61	1	11.2	32.6	3	3	3	4	13	2	2	1	2	1.65	67	24.6097	150	90	4.99	1	4.03	1.55	0.92	1.67	1.65	70	100	5.3	4	4	4
3	1	1	75	1	1	2	2	2	1	2	3	3	2	130	70	60	64	1.74	21.13	4	12.9	22	3	3	3	4	13	2	2	1	1	1.74	64	21.1389	130	80	4.82	1	4.31	1.19	1.41	2.24	1.74	65	58	4.76	4	4	3
4	1	2	65	1	2	2	2	2	2	1	2	1	1	120	80	40	63	1.52	27.27	1	10.3	23.2	3	3	3	4	13	2	2	2	1	1.52	63	27.268	120	80	6.43	2	3.36	0.45	0.98	2.1	1.52	64	85	6.5	4	4	4
5	1	1	77	1	1	4	1	3	2	1	3	2	1	138	84	54	55	1.55	22.89	13	11.4	31.5	2	2	2	4	10	2	2	1	2	1.55	55	22.8928	138	76	6.58	2	3.99	1.22	0.9	2.95	1.55	54	70	5.7	4	4	3
6	1	2	79	1	3	2	3	2	1	2	3	2	1	129	70	59	78	1.67	27.97	4	12.2	25.7	3	3	3	4	13	1	1	1	1	1.67	78	27.968	129	66	6.31	2	6.06	2.05	1.09	4.13	1.67	78	60	6.7	4	4	4
7	1	1	66	1	5	2	2	2	2	2	2	3	2	126	68	58	70	1.7	24.22	4	10.7	28.8	1	1	1	1	4	1	1	1	2	1.7	70	24.2215	126	68	5.7	2	10.59	0.7	1.1	8.39	1.7	69	70	4.68	4	4	4
8	1	1	75	1	1	2	3	3	1	2	2	2	1	130	86	44	60	1.65	22.04	4	11.8	27.9	3	3	3	4	13	2	2	1	1	1.65	60	22.0386	130	70	3.34	2	3.34	1.08	1.02	2.1	1.65	61	75	4.67	4	4	4
9	1	1	71	1	2	4	2	2	2	1	3	3	1	110	75	35	45.5	1.5	20.22	4	12.2	29.2	2	2	2	4	10	2	1	1	1	1.5	45.5	20.2222	110	75	4.83	2	4.75	0.41	1.51	3.06	1.5	46	70	5.5	4	4	4
10	1	2	68	1	3	2	2	3	2	2	2	1	2	130	88	42	68	1.58	27.24	4	11	26.5	1	1	1	4	7	1	2	2	2	1.58	68	27.2392	130	70	5.67	2	5.65	3.81	1.37	3.64	1.58	68	50	5.8	4	4	4
11	1	1	67	1	4	2	2	2	1	2	2	2	2	120	80	40	80	1.77	25.54	4	13.1	32.6	3	3	3	4	13	2	2	1	1	1.77	80	25.5354	120	80	4.95	2	3.3	0.67	1.2	2.3	1.77	81	85	4.8	4	4	4
12	1	1	80	1	1	4	2	3	2	1	1	2	1	150	76	74	70	1.65	25.71	13	11.6	21.9	3	3	3	3	12	2	2	2	1	1.65	70	25.7117	150	76	6.81	2	3.2	1.12	1.08	1.7	1.65	67	75	7.1	4	4	4
13	1	2	68	1	2	2	2	2	2	1	3	2	1	130	70	60	64	1.67	22.95	4	11	24.1	3	3	3	4	13	2	1	1	1	1.67	64	22.9481	130	70	4.69	2	3.46	3.73	0.9	2.1	1.67	65	70	4	4	4	3
14	1	1	68	1	1	2	1	2	2	1	3	2	1	130	70	60	64	1.67	22.95	1	11	24.1	3	3	3	4	13	2	1	1	1	1.67	64	22.9481	130	70	4.69	2	3.46	1.44	0.9	2.1	1.67	62	78	4.3	4	4	4
15	1	1	75	1	2	2	3	2	1	1	2	2	2	150	80	70	65	1.72	21.97	1	11.8	25	3	3	3	4	13	1	1	2	2	1.72	65	21.9713	150	80	4.12	2	3.09	0.77	0.9	2.1	1.72	63	80	4.1	4	4	4
16	1	2	81	1	2	4	2	2	2	1	1	2	1	130	70	60	58.5	1.55	24.35	1	11.1	27.5	3	3	3	4	13	2	1	2	1	1.55	58.5	24.3496	130	70	4.86	2	4.72	1.18	0.93	2.58	1.55	57	68	4.3	4	4	4
17	1	2	70	1	2	2	3	2	1	2	3	2	1	129	78	51	70	1.55	29.14	4	11.4	24.8	3	3	3	3	12	1	1	1	2	1.55	70	29.1363	129	78	5.94	2	5.21	0.95	1.3	3.82	1.55	67	70	5.2	4	4	3
18	1	2	68	1	5	2	4	2	2	1	1	3	1	124	70	54	59	1.63	22.21	1	10.6	26.5	4	4	4	4	16	1	1	2	1	1.63	59	22.2063	124	75	3.47	2	4.5	1.08	1.93	2.1	1.63	60	68	4.3	4	4	4
19	1	1	77	1	3	4	3	2	1	2	3	2	2	100	70	30	72.5	1.73	24.22	4	11.2	35.9	4	4	4	4	16	1	1	2	2	1.72	72.5	24.5065	100	70	4.03	2	2.44	1.3	0.9	1.39	1.73	71	68	4.15	4	4	4
20	1	2	61	1	1	2	1	2	2	2	1	1	1	135	90	45	59	1.6	23.05	4	16	32.3	3	3	3	4	13	1	1	2	1	1.6	59	23.0469	135	90	4.55	2	3.5	1.77	1.36	2.1	1.6	60	68	4.12	4	4	4
21	1	1	74	1	1	2	2	2	1	2	3	3	1	103	62	41	49	1.67	17.57	4	10.8	28.9	2	2	2	4	10	2	2	1	1	1.67	49	17.5697	103	72	4.25	2	3.3	0.85	1	2.02	1.67	50	60	4.6	4	4	3
22	1	2	66	1	4	2	2	2	2	1	2	2	2	126	70	56	62	1.58	24.84	13	11.6	27.5	4	4	4	4	16	1	1	2	2	1.58	62	24.8358	126	70	5.25	2	3.49	1.7	1.01	2.15	1.58	60	75	6.2	4	4	4
23	1	1	68	1	5	4	3	2	2	2	2	1	1	120	84	36	62	1.7	21.45	4	11.1	25	3	3	3	4	13	1	1	1	2	1.7	62	21.4533	120	69	5.43	2	3.78	0.7	1.03	2.3	1.7	62	65	5.1	4	4	4
24	1	1	77	1	3	2	2	2	2	2	3	2	1	96	58	38	65	1.65	23.88	3	11.8	28	3	3	3	4	13	1	1	1	1	1.65	65	23.8751	96	58	3.63	2	4.04	0.33	0.96	2.6	1.65	66	55	5.3	4	4	4
25	1	2	67	1	3	2	2	2	2	1	2	2	1	148	96	52	51	1.55	21.23	4	10.4	25.5	1	1	1	4	7	2	2	2	2	1.55	51	21.2279	148	86	7.15	2	5.63	3.11	1.11	3.02	1.55	51	85	7.2	4	4	4
26	1	1	70	1	3	4	2	2	1	1	2	2	1	120	87	33	55	1.71	18.81	1	10.6	26.1	4	4	4	4	16	1	1	2	1	1.71	55	18.8092	120	70	4.13	2	3.5	1.13	1.2	2.1	1.71	53	68	4.3	4	4	4
27	1	1	83	1	2	4	3	1	2	1	2	3	2	120	70	50	66.5	1.75	22.86	1	12.9	37.6	4	4	4	4	16	1	1	1	2	1.75	66.5	21.7143	120	70	4.74	2	3.2	4.85	0.9	2.16	1.75	69	80	4.5	4	4	4
28	1	2	75	1	2	4	3	2	2	2	1	2	1	110	60	50	56	1.65	20.57	4	11.9	28.3	3	3	3	4	13	1	1	2	1	1.65	56	20.5693	110	70	5.18	2	3.1	2.14	0.9	1.09	1.65	55	58	5.7	4	4	4
29	1	1	62	1	4	2	2	2	1	2	3	2	1	130	70	60	60	1.64	22.31	4	13.1	25	3	3	3	4	13	2	2	1	2	1.64	60	22.3081	130	70	3.9	2	4.09	1.67	1.07	2.66	1.64	58	70	3.89	4	4	3
30	1	2	64	1	1	2	3	2	2	1	3	1	1	120	70	50	65.5	1.65	24.1	4	11.7	29.3	1	1	1	4	7	1	1	1	1	1.65	65.5	24.0588	120	70	4.44	2	3.59	1.1	0.96	2.22	1.65	66	80	4.2	4	4	4
31	1	1	81	1	1	4	2	2	2	1	2	2	1	100	63	37	70	1.65	25.71	1	13	27.8	3	3	3	4	13	2	1	1	2	1.65	70	25.7117	100	63	3.42	2	3.85	3.5	1.08	2.41	1.65	72	68	4.1	4	4	4
32	1	2	75	1	4	4	2	2	2	2	2	2	2	122	75	47	64	1.58	25.64	4	13	25.3	2	2	2	4	10	1	1	2	2	1.58	64	25.6369	122	75	5.7	2	4.7	0.66	2.1	2.9	1.58	63	75	5.3	4	4	4
33	1	1	82	1	2	4	3	2	1	2	3	2	1	110	70	40	55	1.6	21.48	4	11.9	32.3	3	3	3	4	13	1	1	1	2	1.6	55	21.4844	110	70	4.31	2	2.83	12.07	0.86	1.8	1.6	58	70	5	4	4	4
34	1	2	74	1	2	2	2	3	2	2	1	2	2	130	90	40	40	1.55	16.65	3	12	29.3	4	4	4	4	16	2	2	2	2	1.55	40	16.6493	130	90	9.9	2	4.83	3.2	1.56	2.7	1.55	39	75	6.5	4	4	4
35	1	1	76	1	4	4	4	2	2	1	2	3	3	175	85	90	68	1.68	24.09	4	10.8	21.6	3	3	3	4	13	2	2	2	2	1.68	68	24.093	175	85	3.61	2	4.72	2.01	0.9	2.84	1.68	67	80	5.7	4	4	4
36	1	2	80	1	1	4	2	2	2	1	3	2	1	164	80	84	56	1.56	23.01	1	11.1	20.9	2	2	2	4	10	1	1	2	2	1.56	56	23.0112	164	80	5.42	2	5.43	1.09	1.8	3.13	1.56	58	80	5.38	4	4	4
37	1	2	68	1	2	2	2	2	2	1	1	3	1	160	100	60	78	1.62	29.72	1	10.3	25.5	2	2	2	4	10	2	2	2	2	1.62	78	29.7211	160	100	4.36	2	5.03	1.38	1.24	3.58	1.62	79	90	5.67	4	4	2
38	1	1	65	1	3	2	2	2	2	2	3	3	2	116	68	48	59	1.64	21.94	4	10.2	22.5	3	3	3	4	13	1	2	1	1	1.64	59	21.9363	116	78	4.92	1	4.1	1.31	0.99	2.92	1.64	61	79	4.5	4	4	4
39	1	1	73	1	2	2	3	2	2	1	3	2	1	170	80	90	65	1.68	23.03	1	11.6	23.9	3	3	3	4	13	1	1	1	2	1.68	65	23.03	170	80	4.15	2	3.97	3.93	1.29	2.3	1.68	66	85	5.2	4	4	4
40	1	2	62	1	1	2	2	2	2	1	3	1	1	154	84	70	63	1.6	24.61	1	10.5	25.3	2	2	2	4	10	2	2	2	1	1.6	63	24.6094	154	84	6.37	2	4.91	2.63	1.2	3.13	1.6	62	85	6	4	4	4
41	1	1	67	1	2	4	2	2	1	2	1	2	1	134	80	54	75	1.73	25.06	4	10.5	22.6	3	3	3	4	13	1	2	1	2	1.73	75	25.0593	124	70	4.95	2	3.13	1.9	0.91	2.08	1.73	74	70	5.2	4	4	4
42	1	1	62	1	3	2	3	2	2	2	3	1	1	110	60	50	57	1.7	19.72	4	13	36.1	3	3	3	4	13	1	1	1	2	1.7	57	19.7232	110	60	4.18	2	2.56	1.11	0.9	1.31	1.7	59	65	4.5	4	4	4
43	1	2	79	1	2	2	2	2	2	1	2	3	2	90	60	30	60	1.73	20.05	1	11.7	34.6	2	2	2	4	10	2	2	1	1	1.73	60	20.0474	90	60	3.98	2	2.81	1.04	0.9	1.7	1.73	61	60	4	4	4	3
44	1	1	68	1	2	2	3	2	2	1	3	2	2	150	87	63	70	1.68	24.8	1	11.1	27	2	2	2	4	10	2	2	1	1	1.68	70	24.8016	150	87	5.69	2	5.69	0.9	1.38	3.63	1.68	71	75	5.4	4	4	4
45	1	1	74	1	2	2	2	2	2	1	3	1	1	138	70	68	57	1.6	22.27	4	11.7	27.9	1	1	1	4	7	2	2	1	1	1.6	57	22.2656	138	70	4.27	2	3.73	1.26	1.55	2.03	1.6	58	60	4.8	4	4	4
46	1	1	67	1	3	2	3	3	2	2	2	1	1	120	88	32	73	1.63	27.48	4	11.6	29.3	3	3	3	4	13	2	1	1	1	1.63	73	27.4756	120	88	4.87	2	2.67	2.25	1.29	0.95	1.63	72	75	5.4	4	4	4
47	1	1	65	1	3	2	2	2	2	2	2	2	1	122	72	50	75	1.7	25.95	3	12.9	36.3	2	2	2	4	10	2	2	1	2	1.7	75	25.9516	122	72	5.27	2	1.87	1.05	0.96	0.81	1.7	76	75	5.3	4	4	4
48	1	1	72	1	3	2	2	2	1	2	3	2	2	110	75	35	75	1.63	28.23	4	11.2	24.6	3	3	3	4	13	1	2	1	1	1.63	75	28.2284	110	75	5.07	1	3.93	1.45	0.79	2.86	1.63	73	68	4.9	4	4	4
49	1	1	69	1	3	2	3	2	2	1	3	1	1	101	68	33	69	1.61	26.62	4	11.8	31.1	2	2	2	4	10	2	2	1	2	1.61	69	26.6193	101	68	5.31	2	4.63	0.63	1.08	3.43	1.61	70	70	5.4	4	4	4
50	1	1	68	1	3	2	2	2	2	1	2	2	1	110	70	40	61.5	1.64	22.87	1	10.8	21.6	3	3	3	4	13	2	2	1	1	1.64	61.5	22.8659	110	70	4.48	2	3.61	0.91	1.26	2.28	1.64	63	68	5.4	4	4	4
51	1	2	63	1	1	2	2	2	2	1	2	1	1	142	65	77	64	1.52	27.7	1	10.2	19.7	3	3	3	4	13	2	2	2	2	1.52	64	27.7008	142	65	5.13	2	6.75	3.14	0.95	3.5	1.52	65	83	5.4	4	4	4
52	1	1	66	1	2	2	3	2	2	1	2	2	2	130	80	50	79	1.72	26.7	1	11.1	28.3	3	3	3	4	13	2	2	1	1	1.72	79	26.7036	130	80	5.47	2	3.98	0.46	1.19	2.61	1.72	79	85	5.6	4	4	4
53	1	1	66	1	4	2	4	2	1	2	3	1	1	100	60	40	60	1.7	20.76	3	11.7	21.8	3	3	3	4	13	2	2	1	2	1.7	60	20.7612	100	60	7.18	2	5.62	1.6	1.01	3.61	1.7	65	75	5.8	4	4	4
54	1	1	78	1	2	4	3	3	2	1	3	1	1	130	90	40	95	1.75	31.02	1	10.3	30.2	3	3	3	4	13	1	2	1	1	1.75	95	31.0204	130	90	5.95	2	5.26	3.4	0.9	3.57	1.75	92	80	5.3	4	4	4
55	1	2	61	1	4	2	2	2	2	1	1	3	2	162	94	68	64.5	1.55	26.85	3	10.7	20.7	2	2	2	4	10	2	2	2	2	1.55	64.5	26.847	162	94	11.05	2	6.42	1.5	1.4	3.68	1.55	64	78	7.2	4	4	4
56	1	1	74	1	3	4	2	2	2	1	2	3	2	108	64	44	62	1.56	25.48	12	10.3	19.9	2	2	2	4	10	2	2	2	1	1.56	62	25.4767	108	64	17.22	2	5.4	1.6	1.03	3.26	1.56	61	75	7.6	4	4	4
57	1	1	77	1	5	2	2	2	2	1	3	2	2	160	78	82	62	1.73	20.72	1	10.1	23.3	3	3	3	4	13	2	2	1	2	1.73	62	20.7157	160	89	5.34	2	6.61	1.42	1.18	4.19	1.73	63	75	5.4	4	4	4
58	1	1	63	1	3	2	3	2	2	1	3	1	1	110	82	28	65	1.72	23.32	1	11.6	26.5	2	2	2	4	10	1	2	1	1	1.72	65	21.9713	110	82	5.33	2	6.69	2.17	1.26	4.29	1.72	68	70	5.6	4	4	4
59	1	1	76	1	2	4	2	2	2	1	2	3	1	99	71	28	63	1.66	22.86	13	12.8	40.6	3	3	3	4	13	1	1	1	2	1.66	63	22.8625	99	71	12.66	2	2.67	1.51	1.1	1	1.66	63	70	8.2	4	4	4
60	1	1	69	1	4	2	3	2	2	1	2	3	2	110	75	35	70	1.73	23.39	1	10.6	29.2	3	3	3	4	13	1	1	2	2	1.73	70	23.3887	110	75	6.04	2	3.32	3.02	0.9	2.1	1.73	71	75	6.5	4	4	4
61	1	1	62	1	2	2	2	2	2	2	3	3	2	99	69	30	67	1.6	27.34	4	15.2	60.8	3	3	3	4	13	1	2	1	2	1.6	67	26.1719	99	69	15.21	2	3.2	2.54	1.1	1.72	1.6	68	65	5.7	4	4	4
62	1	1	62	1	3	2	2	2	2	1	2	3	2	120	80	40	73	1.7	25.26	13	11.9	26.8	3	3	3	4	13	2	2	1	1	1.7	73	25.2595	120	80	11.05	2	4.16	0.35	1.63	2.16	1.6	73	85	6.8	4	4	4
63	1	1	63	1	3	4	4	3	2	1	2	2	2	130	75	55	80	1.68	28.34	1	11.9	21.5	2	2	2	4	10	2	2	1	1	1.68	80	28.3447	130	75	5.52	2	2.58	0.79	0.92	0.93	1.68	79	78	4.78	4	4	4
64	1	1	70	1	2	2	1	4	2	1	2	3	1	160	70	90	79	1.75	25.8	13	11	22.7	2	2	2	4	10	2	2	1	2	1.75	79	25.7959	130	70	5.12	2	2.36	3.01	0.94	1.02	1.75	78	80	5.7	4	4	4
65	1	1	62	1	4	2	2	2	2	1	2	3	1	130	70	50	71.5	1.68	25.33	1	11.4	25.5	3	3	3	4	13	1	1	1	1	1.68	71.5	25.333	130	80	5.29	2	3.75	0.83	1	2.38	1.68	72	75	5.1	4	4	4
66	1	1	61	1	4	4	3	2	2	1	2	2	1	130	70	50	71.5	1.68	25.33	1	11.4	25.5	2	2	2	4	10	2	2	1	1	1.68	71.5	25.333	130	70	5.29	2	3.75	0.65	1	2.38	1.68	73	80	5.9	4	4	4
67	1	1	61	1	1	2	2	3	2	2	3	1	1	104	66	38	78	1.7	26.99	4	11	25.9	2	2	2	2	8	2	2	1	1	1.7	78	26.9896	104	70	3.9	1	3.09	2.48	0.94	1.95	1.7	78	75	4.1	4	4	4
68	1	2	72	1	1	4	2	2	2	1	1	3	2	176	89	87	50	1.57	20.28	13	11	20.2	2	2	2	4	10	2	2	2	2	1.57	50	20.2848	176	89	9.81	2	4.66	1.49	1.02	2.79	1.57	50	85	6.8	4	4	4
69	1	1	70	1	3	2	2	2	2	2	3	2	1	120	78	42	73	1.68	25.86	3	10.3	22.5	3	3	3	3	12	1	1	1	1	1.68	73	25.8645	120	78	8.22	2	3.22	2.61	0.9	2.21	1.68	73	80	6.8	4	4	4
70	1	2	72	1	4	4	2	2	2	2	1	3	2	140	90	50	46	1.55	19.15	2	12.8	23	3	3	3	4	13	2	2	2	2	1.55	46	19.1467	140	90	5.34	2	2.97	1.21	0.9	1.67	1.55	45	80	5.1	4	4	4
71	2	1	69	1	2	4	2	2	1	2	3	2	1	140	80	60	79	1.69	27.66	4	10.4	28.7	3	3	3	4	13	2	2	1	1	1.69	79	27.6601	140	76	5.14	2	4.24	0.97	0.93	2.54	1.69	81	85	5.8	4	4	4
72	2	1	69	1	2	2	2	2	2	1	3	2	1	120	84	36	91	1.76	29.38	1	10.9	25.3	3	3	3	4	13	2	1	1	1	1.76	91	29.3776	120	80	6.19	2	4.54	3.37	0.98	3.12	1.76	89	80	6.83	4	4	4
73	2	1	81	1	2	4	2	2	1	2	2	1	1	136	69	67	59	1.7	20.42	4	13.4	28.9	3	3	3	4	13	2	1	2	2	1.7	59	20.4152	136	77	5.99	2	3.24	0.87	1.04	1.58	1.7	58	75	6	4	4	4
74	2	1	73	1	4	4	2	2	2	2	3	3	2	97	65	32	59	1.72	19.94	4	12.7	106	1	1	1	4	7	2	2	1	1	1.72	59	19.9432	97	70	7.56	2	3.96	2.24	1.06	2.79	1.72	61	55	7.2	4	4	4
75	2	2	76	1	1	2	2	2	1	2	2	2	2	115	67	48	67	1.6	26.17	4	12.6	27.6	4	4	4	4	16	1	1	2	2	1.6	67	26.1719	115	67	4.69	2	4.72	0.83	0.9	3.3	1.6	65	75	5	4	4	4
76	2	2	64	1	3	2	2	2	2	1	1	1	1	145	70	75	60	1.56	24.65	1	10.5	25.2	3	3	3	4	13	2	2	2	2	1.56	60	24.6548	145	70	5.1	2	3.56	3.49	1.25	1.83	1.56	60	80	4.3	4	4	4
77	2	2	66	1	2	4	1	2	1	2	2	2	1	130	76	54	61	1.55	25.39	4	10.4	24.6	3	3	3	4	13	2	2	2	2	1.55	61	25.3902	130	76	5.53	2	4.74	2.46	1.55	2.65	1.55	62	79	6	4	4	3
78	2	1	68	1	5	2	3	2	2	1	2	1	1	117	64	53	90	1.79	28.09	1	11.4	25.4	4	4	4	4	16	1	1	1	2	1.79	90	28.089	117	78	5.37	2	4.02	2.02	0.99	2.42	1.79	87.5	75	5.5	4	4	4
79	2	1	76	1	1	4	1	2	1	2	3	3	1	135	83	52	65	1.65	23.88	4	13	34	3	3	3	4	13	2	2	1	1	1.65	65	23.8751	135	83	4.87	1	2.9	0.79	0.91	1.72	1.65	64	85	4.9	4	4	4
80	2	1	68	1	5	2	3	2	2	1	3	3	1	128	90	38	74	1.64	27.51	1	12.8	37.1	3	3	3	4	13	2	1	1	1	1.64	74	27.5134	128	80	4.97	1	3.88	2.23	0.93	2.28	1.64	72	90	4.2	4	4	4
81	2	1	63	1	1	2	1	2	1	2	3	1	1	107	54	53	55	1.62	10.96	4	11.4	29.8	3	3	3	4	13	2	2	1	1	1.62	55	20.9572	107	60	4.63	2	2.77	1.87	1.23	1.31	1.62	60	70	4.9	4	4	3
82	2	1	71	1	2	2	2	2	2	1	3	1	1	138	80	58	62	1.65	22.77	12	12	27.5	3	3	3	4	13	1	1	1	1	1.65	62	22.7732	138	80	4.28	2	3.28	1.51	1.13	2.13	1.65	63	80	5.7	4	4	4
83	2	2	61	1	4	2	2	2	1	2	3	1	1	130	80	50	64	1.62	24.39	4	14	56	4	4	4	4	16	1	1	2	2	1.62	64	24.3865	130	80	5.4	2	4.17	1.3	2.89	2.88	1.62	62	79	5.6	4	4	2
84	2	1	70	1	1	2	3	2	2	2	2	2	2	120	67	53	89	1.8	27.47	4	11.6	26.6	1	1	1	4	7	2	2	1	1	1.8	89	27.4691	120	67	6.19	2	5.04	1.3	0.96	3.5	1.8	87	70	6.28	4	4	4
85	2	1	65	1	2	2	1	2	2	1	3	1	1	120	90	30	62	1.6	24.22	1	11.9	31.1	3	3	3	4	13	1	1	1	1	1.6	62	24.2188	120	90	4.81	2	3.61	3.21	1.39	1.7	1.6	63	85	5.3	4	4	4
86	2	2	69	1	2	2	2	2	1	2	3	2	2	120	66	54	51	1.65	18.73	4	11.2	23.1	3	3	3	4	13	2	2	2	2	1.65	51	18.7328	120	66	4.94	2	3.18	3.38	1.04	2.1	1.65	52	65	5.1	4	4	4
87	2	1	83	1	1	4	1	2	2	1	2	2	1	110	70	40	54	1.55	22.48	4	12.3	33.8	1	1	1	4	7	2	2	1	1	1.55	54	22.4766	110	70	6.54	2	4.26	1.45	1.52	2.26	1.55	53	70	6.58	4	4	4
88	2	1	66	1	3	2	1	2	2	1	2	2	1	146	106	40	52	1.65	19.1	4	12	25.8	1	1	1	4	7	2	2	1	1	1.65	52	19.1001	146	106	5.06	1	5.29	1.09	1.69	3	1.65	52	65	5	4	4	4
89	2	1	70	1	2	2	3	2	2	1	3	2	1	140	85	55	70	1.6	27.34	1	12.1	32.4	1	1	1	4	7	2	1	1	2	1.6	70	27.3438	140	85	4.42	2	3.68	1.1	0.92	2.66	1.6	72	75	4.9	4	4	3
90	2	1	84	1	1	4	3	2	2	1	3	2	1	151	86	65	76	1.62	28.96	1	12.2	26.7	3	3	3	4	13	2	1	1	1	1.62	76	28.959	151	86	5.28	2	4.74	1.4	0.9	3.08	1.62	75	92	5.3	4	4	4
91	2	1	75	1	3	2	2	2	2	1	2	2	1	126	84	42	54.5	1.7	18.86	13	11.6	25.9	3	3	3	4	13	1	1	1	1	1.7	54.5	18.8581	126	84	6	2	2.17	1.08	0.9	1.15	1.7	50	80	6.5	4	4	4
92	2	1	70	1	3	2	3	2	2	1	2	1	1	130	70	60	84	1.65	30.85	12	12	27.3	4	4	4	4	16	1	1	1	2	1.65	84	30.854	130	70	5.22	2	3.51	1.41	0.9	2.08	1.65	82	80	5.6	4	4	4
93	2	1	65	1	2	2	3	2	1	2	3	2	1	137	84	53	53	1.6	20.7	4	12.3	36.1	3	3	3	4	13	2	2	1	1	1.6	53	20.7031	137	84	5.11	1	4.02	1.85	1.18	2.71	1.6	52	85	5.7	4	4	4
94	2	2	73	1	3	2	2	2	2	1	1	1	1	163	95	68	41	1.48	18.72	4	14	28.9	2	2	2	4	10	2	2	2	2	1.48	41	18.718	163	95	5.61	2	5.29	1.71	1.45	3.75	1.48	43	78	5	4	4	4
95	2	2	83	1	2	4	4	2	2	1	2	2	1	128	60	68	51	1.58	20.43	12	23.4	17.7	3	3	3	4	13	1	1	2	2	1.58	51	20.4294	128	60	4.58	2	6.3	5.01	1.05	3.93	1.58	52	65	4.89	4	4	4
96	2	1	62	1	3	2	2	2	2	1	2	2	2	139	92	47	69	1.7	23.88	13	11.8	29.3	1	1	1	4	7	2	2	1	1	1.7	69	23.8754	139	92	6.27	2	5.12	0.95	1.49	2.78	1.7	69	80	6	4	4	4
97	2	1	68	1	4	2	3	2	2	2	3	1	1	119	81	38	64	1.7	22.15	3	10.1	28.4	3	3	3	4	13	1	1	1	1	1.7	64	22.1453	119	81	14.12	1	5.14	0.72	0.71	5.08	1.7	62	78	9.2	4	4	3
98	2	1	65	1	2	4	1	2	2	1	3	2	1	138	90	48	60	1.67	21.51	1	11	28.7	3	3	3	4	13	1	1	1	1	1.67	60	21.5139	138	90	4.76	2	4.09	2.55	1.04	2.25	1.67	60	88	5.1	4	4	4
99	2	1	62	1	4	2	2	2	1	2	3	1	1	120	75	45	66	1.6	25.78	4	10.7	27	3	3	3	4	13	2	1	1	1	1.6	66	25.7812	118	78	5	2	4.53	1.62	1.09	2.99	1.6	66	80	5.4	4	4	4
100	2	2	65	1	3	2	2	2	2	1	1	3	2	145	80	65	54.5	1.58	21.83	1	12.2	62.8	3	3	3	3	12	1	2	1	2	1.58	54.5	21.8314	145	80	5.98	2	5.31	0.94	1.16	3.72	1.58	55	80	54	4	4	4
101	2	1	60	1	3	2	2	2	2	1	3	1	1	140	90	50	67	1.73	22.39	12	10.9	27.8	1	1	1	4	7	2	2	1	1	1.73	67	22.3863	140	90	12.2	1	4.69	1.96	0.9	3.34	1.73	66	85	10.8	4	4	4
102	2	2	70	1	2	4	2	2	2	1	2	2	1	102	60	42	80	1.64	27.51	1	11.9	22.4	2	2	2	4	10	2	2	1	1	1.64	80	29.7442	102	60	6.83	2	2.54	1.25	1.03	1.47	1.64	75	70	5.3	4	4	4
103	2	1	67	1	4	2	3	2	2	1	3	1	1	130	86	44	85	1.72	28.73	1	10.4	23.8	3	3	3	4	13	1	1	1	1	1.72	85	28.7317	130	86	4.72	2	5.04	0.97	0.9	3	1.72	85	80	4.9	4	4	2
104	2	2	66	1	3	2	2	3	1	1	3	3	2	138	80	58	67	1.67	24.04	1	11.8	29	3	3	3	4	13	1	1	1	1	1.67	67	24.0238	138	80	5.41	1	5.69	0.77	4.2	2.1	1.67	67	78	5.6	4	4	4
105	2	1	73	1	2	2	2	2	2	1	3	3	1	145	90	55	76	1.7	26.3	1	11.2	19.9	3	3	3	4	13	1	1	1	2	1.7	76	26.2976	145	90	4.67	2	5.51	2.14	1.2	3.95	1.7	76	88	4.6	4	4	3
106	2	2	67	1	4	2	2	2	2	1	2	1	2	130	90	40	57	1.6	22.27	1	11.2	27.7	2	2	2	4	10	2	2	2	2	1.6	57	22.2656	130	90	4.99	2	5.84	1.64	1.77	3.52	1.6	57	80	4.9	4	4	4
107	2	2	70	1	3	2	2	2	2	1	1	2	1	130	76	54	60	1.48	27.39	12	12.6	29.2	3	3	3	4	13	2	2	2	2	1.48	60	27.3923	130	76	6.63	2	4.84	2.39	1.04	3.48	1.48	60	76	6.7	4	4	4
108	2	1	66	1	3	2	2	2	1	1	3	3	1	115	72	43	65	1.64	22.31	13	11.8	32.7	3	3	3	4	13	2	1	2	2	1.64	65	24.1672	115	72	7.77	2	3.77	0.98	1.11	2.43	1.64	63	85	6.6	4	4	4
109	2	1	78	1	2	4	2	2	2	1	2	3	1	130	80	50	70	1.69	24.51	1	11	26.8	3	3	3	4	13	1	1	1	1	1.69	70	24.5089	130	80	5.02	2	4.05	1.35	0.9	2.24	1.69	71	85	5	4	4	4
110	2	2	64	1	2	2	2	2	2	1	1	2	1	160	88	72	61	1.49	27.48	12	10.9	27.8	2	1	2	4	9	1	1	2	2	1.49	61	27.4762	160	88	5.7	2	3.58	2.08	0.9	2.5	1.49	61	85	10.3	4	4	4
111	2	1	65	1	2	2	2	2	2	1	2	3	1	118	70	48	65	1.68	23.03	1	10.7	26.2	2	2	2	4	10	1	2	1	2	1.68	65	23.03	118	70	6	2	2.61	0.98	0.92	1.37	1.68	66	80	5.7	4	4	3
112	2	2	61	1	4	2	2	2	1	2	3	2	1	140	80	60	69	1.7	23.88	4	11	24.9	3	3	3	4	13	2	1	1	1	1.7	69	23.8754	140	80	5.11	2	3.77	0.88	1.2	2.23	1.7	69	89	4.9	4	4	4
113	2	1	71	1	3	2	4	2	2	1	2	1	1	132	78	54	58	1.63	21.83	13	12.1	27.6	3	3	3	4	13	2	1	1	1	1.63	58	21.83	132	78	4.83	2	3.77	0.52	1.27	2.21	1.63	60	75	4.52	4	4	4
114	2	2	72	1	2	2	2	2	2	1	1	1	1	140	80	60	62	1.67	22.23	1	10.5	23.5	3	3	3	4	13	2	1	2	2	1.67	62	22.231	140	80	4.13	2	3.49	2.23	1.53	2	1.67	63	80	4.8	4	4	4
115	2	1	61	1	2	4	2	2	2	1	2	2	2	136	84	52	72	1.6	28.13	13	13.9	31.5	3	3	3	4	13	2	1	2	2	1.6	72	28.125	136	84	5.44	2	4.04	0.6	0.9	2.99	1.6	70	80	5.3	4	4	4
116	2	1	61	1	5	2	4	2	2	1	3	2	1	130	70	60	89	1.75	29.06	1	10.4	22.5	3	3	3	4	13	2	2	1	2	1.75	89	29.0612	130	70	5.89	2	4.06	1.16	0.76	2.85	1.75	87	85	5.9	4	4	4
117	2	1	62	1	4	2	2	2	2	1	3	3	3	120	80	40	65	1.7	22.49	1	12.1	30.5	3	3	3	4	13	1	1	1	1	1.7	65	22.4913	120	80	4.41	1	4.67	1.52	0.98	3.51	1.7	65	85	4.7	4	4	3
118	2	2	79	1	1	4	2	2	1	1	1	2	1	150	70	60	64	1.5	28.44	1	10.9	25.5	3	3	3	4	13	2	2	2	2	1.5	64	28.4444	150	70	4.78	2	4.87	1.44	1.15	3.56	1.5	63	80	4.3	4	4	4
119	2	1	72	1	2	2	3	2	1	2	3	2	1	133	76	57	49.1	1.7	16.99	4	12.9	57.6	3	3	3	4	13	1	1	1	1	1.7	49.1	16.9896	133	76	4.79	2	3.85	1	1.5	2.1	1.7	50	75	5	4	4	4
120	2	1	77	1	1	2	2	2	1	2	3	3	1	120	60	60	47	1.65	17.47	4	12.4	17.5	3	3	3	4	13	2	1	1	1	1.65	47	17.2635	120	60	4.49	2	2.3	0.72	1.1	1.8	1.65	49	65	4.4	4	4	4
121	2	1	63	1	2	2	3	2	2	1	3	2	1	109	66	45	87.1	1.67	31.23	4	10.3	25.6	1	1	1	4	7	2	2	1	1	1.67	87.1	31.231	109	66	7.2	2	6.03	8.85	1.48	4.07	1.67	86	78	6	4	4	4
122	2	1	65	1	5	2	4	2	2	1	2	3	1	154	76	78	78	1.75	25.47	13	12.6	24.3	3	3	3	4	13	1	1	1	2	1.75	78	25.4694	154	76	3.45	2	2.59	0.96	1.23	1.25	1.75	78	100	5.7	4	4	4
123	2	1	79	1	1	4	2	2	2	1	2	2	1	95	58	36	61	1.68	21.61	13	11.4	34.4	2	2	2	3	9	2	1	1	1	1.68	61	21.6128	95	59	3.45	2	5.78	2.22	0.93	4.2	1.68	62	65	5.3	4	4	4
124	2	1	65	1	4	2	3	2	2	1	2	2	2	143	90	53	70	1.6	27.34	4	11.6	27.6	1	1	1	4	7	2	1	2	1	1.6	70	27.3438	143	90	5.49	2	5.53	4.09	0.97	3.34	1.6	71	75	5.2	4	4	4
125	2	2	64	1	2	2	3	2	1	1	3	2	1	131	85	46	80	1.73	26.73	1	13	29.5	2	2	2	4	10	2	2	1	1	1.73	80	26.7299	131	85	5.8	2	8.28	4.78	1.74	6.1	1.73	79	80	5.3	4	4	4
126	2	1	71	1	3	2	1	2	2	1	3	2	1	150	90	60	58	1.6	22.66	4	10.6	29.2	1	1	1	4	7	2	2	1	1	1.6	58	22.6562	150	90	5.32	1	4.2	2.55	1.04	2.4	1.6	59	95	5.6	4	4	4
127	2	1	65	1	3	2	3	2	2	1	2	2	1	130	70	50	99	1.76	32	12	11.1	27.3	2	2	2	4	10	2	1	1	1	1.76	99	31.9602	130	70	6.59	2	7.28	3.62	0.97	5.68	1.76	96	77	6.3	4	4	4
128	2	1	63	1	2	2	4	2	2	2	3	1	1	117	80	37	78	1.7	26.99	4	10.5	29.3	1	1	1	4	7	2	2	1	1	1.7	78	26.9896	117	80	7.9	2	5.39	2.59	1.17	3.76	1.7	77	78	6.2	4	4	4
129	2	2	69	1	2	2	2	3	2	1	2	1	1	169	118	51	75	1.5	33.33	1	11.8	28.8	1	1	1	4	7	2	1	2	2	1.5	75	33.3333	169	118	9.34	2	5.88	0.65	1.26	3.99	1.5	75	100	7.8	4	4	4
130	2	2	66	1	3	2	2	3	2	1	1	2	1	150	100	50	54	1.45	25.68	1	11.4	27.1	2	2	2	4	10	2	2	2	2	1.45	54	25.6837	150	100	4.26	2	5.12	3.36	1.1	2.83	1.45	52	90	4.3	4	4	4
131	2	1	64	1	3	2	2	2	2	1	3	3	1	146	87	59	69	1.67	25.83	1	11.3	26.2	1	1	1	4	7	2	2	1	1	1.67	69	24.7409	146	87	8.38	1	6.02	0.62	1.28	3.99	1.67	70	85	6.89	3	3	3
132	2	1	68	1	3	4	2	2	2	1	3	3	1	110	72	38	50	1.6	19.53	1	11.8	42.7	2	2	2	2	8	2	2	1	1	1.6	50	19.5312	110	72	7.26	2	4.03	2.54	1.22	2.71	1.6	49	70	7.2	3	3	3
133	2	1	67	1	3	2	2	2	2	2	3	1	1	105	75	30	85	1.76	27.44	4	11.1	24	1	1	1	4	7	2	1	1	1	1.76	85	27.4406	105	75	6.19	1	3.1	2.34	0.93	2.1	1.76	83	75	5.8	4	4	3
134	2	1	68	1	2	2	3	2	1	2	3	3	1	117	82	35	60	1.7	20.76	3	11.1	30.5	3	3	3	4	13	1	2	1	1	1.7	60	20.7612	117	82	60.15	2	5.78	1.82	1.21	3.73	1.7	60	75	10.8	4	4	4
135	2	1	61	1	1	2	2	2	2	1	2	2	1	138	90	48	53	1.62	20.2	4	11.4	25.9	1	1	1	4	7	2	2	1	2	1.62	53	20.1951	138	90	4.43	2	3.41	0.48	1.31	2.08	1.62	53	80	4.3	4	4	4
136	2	1	63	1	3	2	2	2	2	1	2	3	1	130	81	49	71	1.68	25.16	13	13.8	28	3	3	3	4	13	1	1	1	1	1.68	71	25.1559	130	81	12.28	2	4.07	0.48	0.94	2.81	1.68	71	85	9.7	3	3	3
137	2	1	69	1	2	4	2	2	2	1	2	1	1	111	58	53	67.4	1.68	23.88	1	12	23.7	2	2	2	4	10	1	1	1	1	1.68	67.4	23.8804	111	58	5.27	2	4.69	0.89	0.92	3.05	1.68	66	55	5.6	4	4	4
138	2	2	67	1	5	2	3	2	2	1	3	2	1	154	82	72	70	1.6	27.34	13	10.8	23.3	2	2	2	4	10	2	2	2	2	1.6	70	27.3438	154	82	6.71	2	5.25	1.96	1.46	3.72	1.6	70	78	6.8	4	4	2
139	2	1	70	1	3	2	3	2	2	1	3	2	1	140	110	30	93	1.71	31.81	4	12.7	25.8	1	1	1	4	7	2	2	1	1	1.71	93	31.8047	140	110	4.49	1	4.52	1.97	0.92	2.42	1.71	92	85	5	4	4	4
140	2	1	71	1	2	2	3	2	2	2	3	2	2	131	74	57	78	1.75	25.47	4	11.9	27	3	3	3	4	13	2	1	1	1	1.75	78	25.4694	134	74	6.83	2	4.89	2.17	0.97	3.75	1.75	76	75	6.2	4	4	4
	#NULL!	#NULL!	#NULL!	#NULL!	#NULL!	#NULL!	#NULL!	#NULL!	#NULL!	#NULL!	#NULL!	#NULL!	#NULL!	#NULL!	#NULL!	#NULL!	#NULL!	#NULL!	#NULL!	#NULL!	#NULL!	#NULL!	#NULL!	#NULL!	#NULL!	#NULL!	#NULL!	#NULL!	#NULL!	#NULL!	#NULL!	#NULL!	#NULL!	#NULL!	#NULL!	#NULL!	#NULL!	#NULL!	#NULL!	#NULL!	#NULL!	#NULL!	#NULL!	#NULL!	#NULL!	#NULL!	#NULL!	#NULL!	#NULL!
	#NULL!	#NULL!	#NULL!	#NULL!	#NULL!	#NULL!	#NULL!	#NULL!	#NULL!	#NULL!	#NULL!	#NULL!	#NULL!	#NULL!	#NULL!	#NULL!	#NULL!	#NULL!	#NULL!	#NULL!	#NULL!	#NULL!	#NULL!	#NULL!	#NULL!	#NULL!	#NULL!	#NULL!	#NULL!	#NULL!	#NULL!	#NULL!	#NULL!	#NULL!	#NULL!	#NULL!	#NULL!	#NULL!	#NULL!	#NULL!	#NULL!	#NULL!	#NULL!	#NULL!	#NULL!	#NULL!	#NULL!	#NULL!	#NULL!
	#NULL!	#NULL!	#NULL!	#NULL!	#NULL!	#NULL!	#NULL!	#NULL!	#NULL!	#NULL!	#NULL!	#NULL!	#NULL!	#NULL!	#NULL!	#NULL!	#NULL!	#NULL!	#NULL!	#NULL!	#NULL!	#NULL!	#NULL!	#NULL!	#NULL!	#NULL!	#NULL!	#NULL!	#NULL!	#NULL!	#NULL!	#NULL!	#NULL!	#NULL!	#NULL!	#NULL!	#NULL!	#NULL!	#NULL!	#NULL!	#NULL!	#NULL!	#NULL!	#NULL!	#NULL!	#NULL!	#NULL!	#NULL!	#NULL!
	#NULL!	#NULL!	#NULL!	#NULL!	#NULL!	#NULL!	#NULL!	#NULL!	#NULL!	#NULL!	#NULL!	#NULL!	#NULL!	#NULL!	#NULL!	#NULL!	#NULL!	#NULL!	#NULL!	#NULL!	#NULL!	#NULL!	#NULL!	#NULL!	#NULL!	#NULL!	#NULL!	#NULL!	#NULL!	#NULL!	#NULL!	#NULL!	#NULL!	#NULL!	#NULL!	#NULL!	#NULL!	#NULL!	#NULL!	#NULL!	#NULL!	#NULL!	#NULL!	#NULL!	#NULL!	#NULL!	#NULL!	#NULL!	#NULL!
	#NULL!	#NULL!	#NULL!	#NULL!	#NULL!	#NULL!	#NULL!	#NULL!	#NULL!	#NULL!	#NULL!	#NULL!	#NULL!	#NULL!	#NULL!	#NULL!	#NULL!	#NULL!	#NULL!	#NULL!	#NULL!	#NULL!	#NULL!	#NULL!	#NULL!	#NULL!	#NULL!	#NULL!	#NULL!	#NULL!	#NULL!	#NULL!	#NULL!	#NULL!	#NULL!	#NULL!	#NULL!	#NULL!	#NULL!	#NULL!	#NULL!	#NULL!	#NULL!	#NULL!	#NULL!	#NULL!	#NULL!	#NULL!	#NULL!
	#NULL!	#NULL!	#NULL!	#NULL!	#NULL!	#NULL!	#NULL!	#NULL!	#NULL!	#NULL!	#NULL!	#NULL!	#NULL!	#NULL!	#NULL!	#NULL!	#NULL!	#NULL!	#NULL!	#NULL!	#NULL!	#NULL!	#NULL!	#NULL!	#NULL!	#NULL!	#NULL!	#NULL!	#NULL!	#NULL!	#NULL!	#NULL!	#NULL!	#NULL!	#NULL!	#NULL!	#NULL!	#NULL!	#NULL!	#NULL!	#NULL!	#NULL!	#NULL!	#NULL!	#NULL!	#NULL!	#NULL!	#NULL!	#NULL!
	#NULL!	#NULL!	#NULL!	#NULL!	#NULL!	#NULL!	#NULL!	#NULL!	#NULL!	#NULL!	#NULL!	#NULL!	#NULL!	#NULL!	#NULL!	#NULL!	#NULL!	#NULL!	#NULL!	#NULL!	#NULL!	#NULL!	#NULL!	#NULL!	#NULL!	#NULL!	#NULL!	#NULL!	#NULL!	#NULL!	#NULL!	#NULL!	#NULL!	#NULL!	#NULL!	#NULL!	#NULL!	#NULL!	#NULL!	#NULL!	#NULL!	#NULL!	#NULL!	#NULL!	#NULL!	#NULL!	#NULL!	#NULL!	#NULL!
	#NULL!	#NULL!	#NULL!	#NULL!	#NULL!	#NULL!	#NULL!	#NULL!	#NULL!	#NULL!	#NULL!	#NULL!	#NULL!	#NULL!	#NULL!	#NULL!	#NULL!	#NULL!	#NULL!	#NULL!	#NULL!	#NULL!	#NULL!	#NULL!	#NULL!	#NULL!	#NULL!	#NULL!	#NULL!	#NULL!	#NULL!	#NULL!	#NULL!	#NULL!	#NULL!	#NULL!	#NULL!	#NULL!	#NULL!	#NULL!	#NULL!	#NULL!	#NULL!	#NULL!	#NULL!	#NULL!	#NULL!	#NULL!	#NULL!
	#NULL!	#NULL!	#NULL!	#NULL!	#NULL!	#NULL!	#NULL!	#NULL!	#NULL!	#NULL!	#NULL!	#NULL!	#NULL!	#NULL!	#NULL!	#NULL!	#NULL!	#NULL!	#NULL!	#NULL!	#NULL!	#NULL!	#NULL!	#NULL!	#NULL!	#NULL!	#NULL!	#NULL!	#NULL!	#NULL!	#NULL!	#NULL!	#NULL!	#NULL!	#NULL!	#NULL!	#NULL!	#NULL!	#NULL!	#NULL!	#NULL!	#NULL!	#NULL!	#NULL!	#NULL!	#NULL!	#NULL!	#NULL!	#NULL!
	#NULL!	#NULL!	#NULL!	#NULL!	#NULL!	#NULL!	#NULL!	#NULL!	#NULL!	#NULL!	#NULL!	#NULL!	#NULL!	#NULL!	#NULL!	#NULL!	#NULL!	#NULL!	#NULL!	#NULL!	#NULL!	#NULL!	#NULL!	#NULL!	#NULL!	#NULL!	#NULL!	#NULL!	#NULL!	#NULL!	#NULL!	#NULL!	#NULL!	#NULL!	#NULL!	#NULL!	#NULL!	#NULL!	#NULL!	#NULL!	#NULL!	#NULL!	#NULL!	#NULL!	#NULL!	#NULL!	#NULL!	#NULL!	#NULL!
	#NULL!	#NULL!	#NULL!	#NULL!	#NULL!	#NULL!	#NULL!	#NULL!	#NULL!	#NULL!	#NULL!	#NULL!	#NULL!	#NULL!	#NULL!	#NULL!	#NULL!	#NULL!	#NULL!	#NULL!	#NULL!	#NULL!	#NULL!	#NULL!	#NULL!	#NULL!	#NULL!	#NULL!	#NULL!	#NULL!	#NULL!	#NULL!	#NULL!	#NULL!	#NULL!	#NULL!	#NULL!	#NULL!	#NULL!	#NULL!	#NULL!	#NULL!	#NULL!	#NULL!	#NULL!	#NULL!	#NULL!	#NULL!	#NULL!
	#NULL!	#NULL!	#NULL!	#NULL!	#NULL!	#NULL!	#NULL!	#NULL!	#NULL!	#NULL!	#NULL!	#NULL!	#NULL!	#NULL!	#NULL!	#NULL!	#NULL!	#NULL!	#NULL!	#NULL!	#NULL!	#NULL!	#NULL!	#NULL!	#NULL!	#NULL!	#NULL!	#NULL!	#NULL!	#NULL!	#NULL!	#NULL!	#NULL!	#NULL!	#NULL!	#NULL!	#NULL!	#NULL!	#NULL!	#NULL!	#NULL!	#NULL!	#NULL!	#NULL!	#NULL!	#NULL!	#NULL!	#NULL!	#NULL!
	#NULL!	#NULL!	#NULL!	#NULL!	#NULL!	#NULL!	#NULL!	#NULL!	#NULL!	#NULL!	#NULL!	#NULL!	#NULL!	#NULL!	#NULL!	#NULL!	#NULL!	#NULL!	#NULL!	#NULL!	#NULL!	#NULL!	#NULL!	#NULL!	#NULL!	#NULL!	#NULL!	#NULL!	#NULL!	#NULL!	#NULL!	#NULL!	#NULL!	#NULL!	#NULL!	#NULL!	#NULL!	#NULL!	#NULL!	#NULL!	#NULL!	#NULL!	#NULL!	#NULL!	#NULL!	#NULL!	#NULL!	#NULL!	#NULL!
	#NULL!	#NULL!	#NULL!	#NULL!	#NULL!	#NULL!	#NULL!	#NULL!	#NULL!	#NULL!	#NULL!	#NULL!	#NULL!	#NULL!	#NULL!	#NULL!	#NULL!	#NULL!	#NULL!	#NULL!	#NULL!	#NULL!	#NULL!	#NULL!	#NULL!	#NULL!	#NULL!	#NULL!	#NULL!	#NULL!	#NULL!	#NULL!	#NULL!	#NULL!	#NULL!	#NULL!	#NULL!	#NULL!	#NULL!	#NULL!	#NULL!	#NULL!	#NULL!	#NULL!	#NULL!	#NULL!	#NULL!	#NULL!	#NULL!
	#NULL!	#NULL!	#NULL!	#NULL!	#NULL!	#NULL!	#NULL!	#NULL!	#NULL!	#NULL!	#NULL!	#NULL!	#NULL!	#NULL!	#NULL!	#NULL!	#NULL!	#NULL!	#NULL!	#NULL!	#NULL!	#NULL!	#NULL!	#NULL!	#NULL!	#NULL!	#NULL!	#NULL!	#NULL!	#NULL!	#NULL!	#NULL!	#NULL!	#NULL!	#NULL!	#NULL!	#NULL!	#NULL!	#NULL!	#NULL!	#NULL!	#NULL!	#NULL!	#NULL!	#NULL!	#NULL!	#NULL!	#NULL!	#NULL!
	#NULL!	#NULL!	#NULL!	#NULL!	#NULL!	#NULL!	#NULL!	#NULL!	#NULL!	#NULL!	#NULL!	#NULL!	#NULL!	#NULL!	#NULL!	#NULL!	#NULL!	#NULL!	#NULL!	#NULL!	#NULL!	#NULL!	#NULL!	#NULL!	#NULL!	#NULL!	#NULL!	#NULL!	#NULL!	#NULL!	#NULL!	#NULL!	#NULL!	#NULL!	#NULL!	#NULL!	#NULL!	#NULL!	#NULL!	#NULL!	#NULL!	#NULL!	#NULL!	#NULL!	#NULL!	#NULL!	#NULL!	#NULL!	#NULL!
	#NULL!	#NULL!	#NULL!	#NULL!	#NULL!	#NULL!	#NULL!	#NULL!	#NULL!	#NULL!	#NULL!	#NULL!	#NULL!	#NULL!	#NULL!	#NULL!	#NULL!	#NULL!	#NULL!	#NULL!	#NULL!	#NULL!	#NULL!	#NULL!	#NULL!	#NULL!	#NULL!	#NULL!	#NULL!	#NULL!	#NULL!	#NULL!	#NULL!	#NULL!	#NULL!	#NULL!	#NULL!	#NULL!	#NULL!	#NULL!	#NULL!	#NULL!	#NULL!	#NULL!	#NULL!	#NULL!	#NULL!	#NULL!	#NULL!
	#NULL!	#NULL!	#NULL!	#NULL!	#NULL!	#NULL!	#NULL!	#NULL!	#NULL!	#NULL!	#NULL!	#NULL!	#NULL!	#NULL!	#NULL!	#NULL!	#NULL!	#NULL!	#NULL!	#NULL!	#NULL!	#NULL!	#NULL!	#NULL!	#NULL!	#NULL!	#NULL!	#NULL!	#NULL!	#NULL!	#NULL!	#NULL!	#NULL!	#NULL!	#NULL!	#NULL!	#NULL!	#NULL!	#NULL!	#NULL!	#NULL!	#NULL!	#NULL!	#NULL!	#NULL!	#NULL!	#NULL!	#NULL!	#NULL!
	#NULL!	#NULL!	#NULL!	#NULL!	#NULL!	#NULL!	#NULL!	#NULL!	#NULL!	#NULL!	#NULL!	#NULL!	#NULL!	#NULL!	#NULL!	#NULL!	#NULL!	#NULL!	#NULL!	#NULL!	#NULL!	#NULL!	#NULL!	#NULL!	#NULL!	#NULL!	#NULL!	#NULL!	#NULL!	#NULL!	#NULL!	#NULL!	#NULL!	#NULL!	#NULL!	#NULL!	#NULL!	#NULL!	#NULL!	#NULL!	#NULL!	#NULL!	#NULL!	#NULL!	#NULL!	#NULL!	#NULL!	#NULL!	#NULL!
	#NULL!	#NULL!	#NULL!	#NULL!	#NULL!	#NULL!	#NULL!	#NULL!	#NULL!	#NULL!	#NULL!	#NULL!	#NULL!	#NULL!	#NULL!	#NULL!	#NULL!	#NULL!	#NULL!	#NULL!	#NULL!	#NULL!	#NULL!	#NULL!	#NULL!	#NULL!	#NULL!	#NULL!	#NULL!	#NULL!	#NULL!	#NULL!	#NULL!	#NULL!	#NULL!	#NULL!	#NULL!	#NULL!	#NULL!	#NULL!	#NULL!	#NULL!	#NULL!	#NULL!	#NULL!	#NULL!	#NULL!	#NULL!	#NULL!
	#NULL!	#NULL!	#NULL!	#NULL!	#NULL!	#NULL!	#NULL!	#NULL!	#NULL!	#NULL!	#NULL!	#NULL!	#NULL!	#NULL!	#NULL!	#NULL!	#NULL!	#NULL!	#NULL!	#NULL!	#NULL!	#NULL!	#NULL!	#NULL!	#NULL!	#NULL!	#NULL!	#NULL!	#NULL!	#NULL!	#NULL!	#NULL!	#NULL!	#NULL!	#NULL!	#NULL!	#NULL!	#NULL!	#NULL!	#NULL!	#NULL!	#NULL!	#NULL!	#NULL!	#NULL!	#NULL!	#NULL!	#NULL!	#NULL!
	#NULL!	#NULL!	#NULL!	#NULL!	#NULL!	#NULL!	#NULL!	#NULL!	#NULL!	#NULL!	#NULL!	#NULL!	#NULL!	#NULL!	#NULL!	#NULL!	#NULL!	#NULL!	#NULL!	#NULL!	#NULL!	#NULL!	#NULL!	#NULL!	#NULL!	#NULL!	#NULL!	#NULL!	#NULL!	#NULL!	#NULL!	#NULL!	#NULL!	#NULL!	#NULL!	#NULL!	#NULL!	#NULL!	#NULL!	#NULL!	#NULL!	#NULL!	#NULL!	#NULL!	#NULL!	#NULL!	#NULL!	#NULL!	#NULL!
	#NULL!	#NULL!	#NULL!	#NULL!	#NULL!	#NULL!	#NULL!	#NULL!	#NULL!	#NULL!	#NULL!	#NULL!	#NULL!	#NULL!	#NULL!	#NULL!	#NULL!	#NULL!	#NULL!	#NULL!	#NULL!	#NULL!	#NULL!	#NULL!	#NULL!	#NULL!	#NULL!	#NULL!	#NULL!	#NULL!	#NULL!	#NULL!	#NULL!	#NULL!	#NULL!	#NULL!	#NULL!	#NULL!	#NULL!	#NULL!	#NULL!	#NULL!	#NULL!	#NULL!	#NULL!	#NULL!	#NULL!	#NULL!	#NULL!
	#NULL!	#NULL!	#NULL!	#NULL!	#NULL!	#NULL!	#NULL!	#NULL!	#NULL!	#NULL!	#NULL!	#NULL!	#NULL!	#NULL!	#NULL!	#NULL!	#NULL!	#NULL!	#NULL!	#NULL!	#NULL!	#NULL!	#NULL!	#NULL!	#NULL!	#NULL!	#NULL!	#NULL!	#NULL!	#NULL!	#NULL!	#NULL!	#NULL!	#NULL!	#NULL!	#NULL!	#NULL!	#NULL!	#NULL!	#NULL!	#NULL!	#NULL!	#NULL!	#NULL!	#NULL!	#NULL!	#NULL!	#NULL!	#NULL!
	#NULL!	#NULL!	#NULL!	#NULL!	#NULL!	#NULL!	#NULL!	#NULL!	#NULL!	#NULL!	#NULL!	#NULL!	#NULL!	#NULL!	#NULL!	#NULL!	#NULL!	#NULL!	#NULL!	#NULL!	#NULL!	#NULL!	#NULL!	#NULL!	#NULL!	#NULL!	#NULL!	#NULL!	#NULL!	#NULL!	#NULL!	#NULL!	#NULL!	#NULL!	#NULL!	#NULL!	#NULL!	#NULL!	#NULL!	#NULL!	#NULL!	#NULL!	#NULL!	#NULL!	#NULL!	#NULL!	#NULL!	#NULL!	#NULL!
	#NULL!	#NULL!	#NULL!	#NULL!	#NULL!	#NULL!	#NULL!	#NULL!	#NULL!	#NULL!	#NULL!	#NULL!	#NULL!	#NULL!	#NULL!	#NULL!	#NULL!	#NULL!	#NULL!	#NULL!	#NULL!	#NULL!	#NULL!	#NULL!	#NULL!	#NULL!	#NULL!	#NULL!	#NULL!	#NULL!	#NULL!	#NULL!	#NULL!	#NULL!	#NULL!	#NULL!	#NULL!	#NULL!	#NULL!	#NULL!	#NULL!	#NULL!	#NULL!	#NULL!	#NULL!	#NULL!	#NULL!	#NULL!	#NULL!
	#NULL!	#NULL!	#NULL!	#NULL!	#NULL!	#NULL!	#NULL!	#NULL!	#NULL!	#NULL!	#NULL!	#NULL!	#NULL!	#NULL!	#NULL!	#NULL!	#NULL!	#NULL!	#NULL!	#NULL!	#NULL!	#NULL!	#NULL!	#NULL!	#NULL!	#NULL!	#NULL!	#NULL!	#NULL!	#NULL!	#NULL!	#NULL!	#NULL!	#NULL!	#NULL!	#NULL!	#NULL!	#NULL!	#NULL!	#NULL!	#NULL!	#NULL!	#NULL!	#NULL!	#NULL!	#NULL!	#NULL!	#NULL!	#NULL!
	#NULL!	#NULL!	#NULL!	#NULL!	#NULL!	#NULL!	#NULL!	#NULL!	#NULL!	#NULL!	#NULL!	#NULL!	#NULL!	#NULL!	#NULL!	#NULL!	#NULL!	#NULL!	#NULL!	#NULL!	#NULL!	#NULL!	#NULL!	#NULL!	#NULL!	#NULL!	#NULL!	#NULL!	#NULL!	#NULL!	#NULL!	#NULL!	#NULL!	#NULL!	#NULL!	#NULL!	#NULL!	#NULL!	#NULL!	#NULL!	#NULL!	#NULL!	#NULL!	#NULL!	#NULL!	#NULL!	#NULL!	#NULL!	#NULL!
	#NULL!	#NULL!	#NULL!	#NULL!	#NULL!	#NULL!	#NULL!	#NULL!	#NULL!	#NULL!	#NULL!	#NULL!	#NULL!	#NULL!	#NULL!	#NULL!	#NULL!	#NULL!	#NULL!	#NULL!	#NULL!	#NULL!	#NULL!	#NULL!	#NULL!	#NULL!	#NULL!	#NULL!	#NULL!	#NULL!	#NULL!	#NULL!	#NULL!	#NULL!	#NULL!	#NULL!	#NULL!	#NULL!	#NULL!	#NULL!	#NULL!	#NULL!	#NULL!	#NULL!	#NULL!	#NULL!	#NULL!	#NULL!	#NULL!
	#NULL!	#NULL!	#NULL!	#NULL!	#NULL!	#NULL!	#NULL!	#NULL!	#NULL!	#NULL!	#NULL!	#NULL!	#NULL!	#NULL!	#NULL!	#NULL!	#NULL!	#NULL!	#NULL!	#NULL!	#NULL!	#NULL!	#NULL!	#NULL!	#NULL!	#NULL!	#NULL!	#NULL!	#NULL!	#NULL!	#NULL!	#NULL!	#NULL!	#NULL!	#NULL!	#NULL!	#NULL!	#NULL!	#NULL!	#NULL!	#NULL!	#NULL!	#NULL!	#NULL!	#NULL!	#NULL!	#NULL!	#NULL!	#NULL!
	#NULL!	#NULL!	#NULL!	#NULL!	#NULL!	#NULL!	#NULL!	#NULL!	#NULL!	#NULL!	#NULL!	#NULL!	#NULL!	#NULL!	#NULL!	#NULL!	#NULL!	#NULL!	#NULL!	#NULL!	#NULL!	#NULL!	#NULL!	#NULL!	#NULL!	#NULL!	#NULL!	#NULL!	#NULL!	#NULL!	#NULL!	#NULL!	#NULL!	#NULL!	#NULL!	#NULL!	#NULL!	#NULL!	#NULL!	#NULL!	#NULL!	#NULL!	#NULL!	#NULL!	#NULL!	#NULL!	#NULL!	#NULL!	#NULL!
	#NULL!	#NULL!	#NULL!	#NULL!	#NULL!	#NULL!	#NULL!	#NULL!	#NULL!	#NULL!	#NULL!	#NULL!	#NULL!	#NULL!	#NULL!	#NULL!	#NULL!	#NULL!	#NULL!	#NULL!	#NULL!	#NULL!	#NULL!	#NULL!	#NULL!	#NULL!	#NULL!	#NULL!	#NULL!	#NULL!	#NULL!	#NULL!	#NULL!	#NULL!	#NULL!	#NULL!	#NULL!	#NULL!	#NULL!	#NULL!	#NULL!	#NULL!	#NULL!	#NULL!	#NULL!	#NULL!	#NULL!	#NULL!	#NULL!
	#NULL!	#NULL!	#NULL!	#NULL!	#NULL!	#NULL!	#NULL!	#NULL!	#NULL!	#NULL!	#NULL!	#NULL!	#NULL!	#NULL!	#NULL!	#NULL!	#NULL!	#NULL!	#NULL!	#NULL!	#NULL!	#NULL!	#NULL!	#NULL!	#NULL!	#NULL!	#NULL!	#NULL!	#NULL!	#NULL!	#NULL!	#NULL!	#NULL!	#NULL!	#NULL!	#NULL!	#NULL!	#NULL!	#NULL!	#NULL!	#NULL!	#NULL!	#NULL!	#NULL!	#NULL!	#NULL!	#NULL!	#NULL!	#NULL!
	#NULL!	#NULL!	#NULL!	#NULL!	#NULL!	#NULL!	#NULL!	#NULL!	#NULL!	#NULL!	#NULL!	#NULL!	#NULL!	#NULL!	#NULL!	#NULL!	#NULL!	#NULL!	#NULL!	#NULL!	#NULL!	#NULL!	#NULL!	#NULL!	#NULL!	#NULL!	#NULL!	#NULL!	#NULL!	#NULL!	#NULL!	#NULL!	#NULL!	#NULL!	#NULL!	#NULL!	#NULL!	#NULL!	#NULL!	#NULL!	#NULL!	#NULL!	#NULL!	#NULL!	#NULL!	#NULL!	#NULL!	#NULL!	#NULL!
	#NULL!	#NULL!	#NULL!	#NULL!	#NULL!	#NULL!	#NULL!	#NULL!	#NULL!	#NULL!	#NULL!	#NULL!	#NULL!	#NULL!	#NULL!	#NULL!	#NULL!	#NULL!	#NULL!	#NULL!	#NULL!	#NULL!	#NULL!	#NULL!	#NULL!	#NULL!	#NULL!	#NULL!	#NULL!	#NULL!	#NULL!	#NULL!	#NULL!	#NULL!	#NULL!	#NULL!	#NULL!	#NULL!	#NULL!	#NULL!	#NULL!	#NULL!	#NULL!	#NULL!	#NULL!	#NULL!	#NULL!	#NULL!	#NULL!
	#NULL!	#NULL!	#NULL!	#NULL!	#NULL!	#NULL!	#NULL!	#NULL!	#NULL!	#NULL!	#NULL!	#NULL!	#NULL!	#NULL!	#NULL!	#NULL!	#NULL!	#NULL!	#NULL!	#NULL!	#NULL!	#NULL!	#NULL!	#NULL!	#NULL!	#NULL!	#NULL!	#NULL!	#NULL!	#NULL!	#NULL!	#NULL!	#NULL!	#NULL!	#NULL!	#NULL!	#NULL!	#NULL!	#NULL!	#NULL!	#NULL!	#NULL!	#NULL!	#NULL!	#NULL!	#NULL!	#NULL!	#NULL!	#NULL!
	#NULL!	#NULL!	#NULL!	#NULL!	#NULL!	#NULL!	#NULL!	#NULL!	#NULL!	#NULL!	#NULL!	#NULL!	#NULL!	#NULL!	#NULL!	#NULL!	#NULL!	#NULL!	#NULL!	#NULL!	#NULL!	#NULL!	#NULL!	#NULL!	#NULL!	#NULL!	#NULL!	#NULL!	#NULL!	#NULL!	#NULL!	#NULL!	#NULL!	#NULL!	#NULL!	#NULL!	#NULL!	#NULL!	#NULL!	#NULL!	#NULL!	#NULL!	#NULL!	#NULL!	#NULL!	#NULL!	#NULL!	#NULL!	#NULL!
	#NULL!	#NULL!	#NULL!	#NULL!	#NULL!	#NULL!	#NULL!	#NULL!	#NULL!	#NULL!	#NULL!	#NULL!	#NULL!	#NULL!	#NULL!	#NULL!	#NULL!	#NULL!	#NULL!	#NULL!	#NULL!	#NULL!	#NULL!	#NULL!	#NULL!	#NULL!	#NULL!	#NULL!	#NULL!	#NULL!	#NULL!	#NULL!	#NULL!	#NULL!	#NULL!	#NULL!	#NULL!	#NULL!	#NULL!	#NULL!	#NULL!	#NULL!	#NULL!	#NULL!	#NULL!	#NULL!	#NULL!	#NULL!	#NULL!
	#NULL!	#NULL!	#NULL!	#NULL!	#NULL!	#NULL!	#NULL!	#NULL!	#NULL!	#NULL!	#NULL!	#NULL!	#NULL!	#NULL!	#NULL!	#NULL!	#NULL!	#NULL!	#NULL!	#NULL!	#NULL!	#NULL!	#NULL!	#NULL!	#NULL!	#NULL!	#NULL!	#NULL!	#NULL!	#NULL!	#NULL!	#NULL!	#NULL!	#NULL!	#NULL!	#NULL!	#NULL!	#NULL!	#NULL!	#NULL!	#NULL!	#NULL!	#NULL!	#NULL!	#NULL!	#NULL!	#NULL!	#NULL!	#NULL!
	#NULL!	#NULL!	#NULL!	#NULL!	#NULL!	#NULL!	#NULL!	#NULL!	#NULL!	#NULL!	#NULL!	#NULL!	#NULL!	#NULL!	#NULL!	#NULL!	#NULL!	#NULL!	#NULL!	#NULL!	#NULL!	#NULL!	#NULL!	#NULL!	#NULL!	#NULL!	#NULL!	#NULL!	#NULL!	#NULL!	#NULL!	#NULL!	#NULL!	#NULL!	#NULL!	#NULL!	#NULL!	#NULL!	#NULL!	#NULL!	#NULL!	#NULL!	#NULL!	#NULL!	#NULL!	#NULL!	#NULL!	#NULL!	#NULL!
	#NULL!	#NULL!	#NULL!	#NULL!	#NULL!	#NULL!	#NULL!	#NULL!	#NULL!	#NULL!	#NULL!	#NULL!	#NULL!	#NULL!	#NULL!	#NULL!	#NULL!	#NULL!	#NULL!	#NULL!	#NULL!	#NULL!	#NULL!	#NULL!	#NULL!	#NULL!	#NULL!	#NULL!	#NULL!	#NULL!	#NULL!	#NULL!	#NULL!	#NULL!	#NULL!	#NULL!	#NULL!	#NULL!	#NULL!	#NULL!	#NULL!	#NULL!	#NULL!	#NULL!	#NULL!	#NULL!	#NULL!	#NULL!	#NULL!
	#NULL!	#NULL!	#NULL!	#NULL!	#NULL!	#NULL!	#NULL!	#NULL!	#NULL!	#NULL!	#NULL!	#NULL!	#NULL!	#NULL!	#NULL!	#NULL!	#NULL!	#NULL!	#NULL!	#NULL!	#NULL!	#NULL!	#NULL!	#NULL!	#NULL!	#NULL!	#NULL!	#NULL!	#NULL!	#NULL!	#NULL!	#NULL!	#NULL!	#NULL!	#NULL!	#NULL!	#NULL!	#NULL!	#NULL!	#NULL!	#NULL!	#NULL!	#NULL!	#NULL!	#NULL!	#NULL!	#NULL!	#NULL!	#NULL!
	#NULL!	#NULL!	#NULL!	#NULL!	#NULL!	#NULL!	#NULL!	#NULL!	#NULL!	#NULL!	#NULL!	#NULL!	#NULL!	#NULL!	#NULL!	#NULL!	#NULL!	#NULL!	#NULL!	#NULL!	#NULL!	#NULL!	#NULL!	#NULL!	#NULL!	#NULL!	#NULL!	#NULL!	#NULL!	#NULL!	#NULL!	#NULL!	#NULL!	#NULL!	#NULL!	#NULL!	#NULL!	#NULL!	#NULL!	#NULL!	#NULL!	#NULL!	#NULL!	#NULL!	#NULL!	#NULL!	#NULL!	#NULL!	#NULL!
	#NULL!	#NULL!	#NULL!	#NULL!	#NULL!	#NULL!	#NULL!	#NULL!	#NULL!	#NULL!	#NULL!	#NULL!	#NULL!	#NULL!	#NULL!	#NULL!	#NULL!	#NULL!	#NULL!	#NULL!	#NULL!	#NULL!	#NULL!	#NULL!	#NULL!	#NULL!	#NULL!	#NULL!	#NULL!	#NULL!	#NULL!	#NULL!	#NULL!	#NULL!	#NULL!	#NULL!	#NULL!	#NULL!	#NULL!	#NULL!	#NULL!	#NULL!	#NULL!	#NULL!	#NULL!	#NULL!	#NULL!	#NULL!	#NULL!
	#NULL!	#NULL!	#NULL!	#NULL!	#NULL!	#NULL!	#NULL!	#NULL!	#NULL!	#NULL!	#NULL!	#NULL!	#NULL!	#NULL!	#NULL!	#NULL!	#NULL!	#NULL!	#NULL!	#NULL!	#NULL!	#NULL!	#NULL!	#NULL!	#NULL!	#NULL!	#NULL!	#NULL!	#NULL!	#NULL!	#NULL!	#NULL!	#NULL!	#NULL!	#NULL!	#NULL!	#NULL!	#NULL!	#NULL!	#NULL!	#NULL!	#NULL!	#NULL!	#NULL!	#NULL!	#NULL!	#NULL!	#NULL!	#NULL!
	#NULL!	#NULL!	#NULL!	#NULL!	#NULL!	#NULL!	#NULL!	#NULL!	#NULL!	#NULL!	#NULL!	#NULL!	#NULL!	#NULL!	#NULL!	#NULL!	#NULL!	#NULL!	#NULL!	#NULL!	#NULL!	#NULL!	#NULL!	#NULL!	#NULL!	#NULL!	#NULL!	#NULL!	#NULL!	#NULL!	#NULL!	#NULL!	#NULL!	#NULL!	#NULL!	#NULL!	#NULL!	#NULL!	#NULL!	#NULL!	#NULL!	#NULL!	#NULL!	#NULL!	#NULL!	#NULL!	#NULL!	#NULL!	#NULL!
	#NULL!	#NULL!	#NULL!	#NULL!	#NULL!	#NULL!	#NULL!	#NULL!	#NULL!	#NULL!	#NULL!	#NULL!	#NULL!	#NULL!	#NULL!	#NULL!	#NULL!	#NULL!	#NULL!	#NULL!	#NULL!	#NULL!	#NULL!	#NULL!	#NULL!	#NULL!	#NULL!	#NULL!	#NULL!	#NULL!	#NULL!	#NULL!	#NULL!	#NULL!	#NULL!	#NULL!	#NULL!	#NULL!	#NULL!	#NULL!	#NULL!	#NULL!	#NULL!	#NULL!	#NULL!	#NULL!	#NULL!	#NULL!	#NULL!
	#NULL!	#NULL!	#NULL!	#NULL!	#NULL!	#NULL!	#NULL!	#NULL!	#NULL!	#NULL!	#NULL!	#NULL!	#NULL!	#NULL!	#NULL!	#NULL!	#NULL!	#NULL!	#NULL!	#NULL!	#NULL!	#NULL!	#NULL!	#NULL!	#NULL!	#NULL!	#NULL!	#NULL!	#NULL!	#NULL!	#NULL!	#NULL!	#NULL!	#NULL!	#NULL!	#NULL!	#NULL!	#NULL!	#NULL!	#NULL!	#NULL!	#NULL!	#NULL!	#NULL!	#NULL!	#NULL!	#NULL!	#NULL!	#NULL!
	#NULL!	#NULL!	#NULL!	#NULL!	#NULL!	#NULL!	#NULL!	#NULL!	#NULL!	#NULL!	#NULL!	#NULL!	#NULL!	#NULL!	#NULL!	#NULL!	#NULL!	#NULL!	#NULL!	#NULL!	#NULL!	#NULL!	#NULL!	#NULL!	#NULL!	#NULL!	#NULL!	#NULL!	#NULL!	#NULL!	#NULL!	#NULL!	#NULL!	#NULL!	#NULL!	#NULL!	#NULL!	#NULL!	#NULL!	#NULL!	#NULL!	#NULL!	#NULL!	#NULL!	#NULL!	#NULL!	#NULL!	#NULL!	#NULL!
	#NULL!	#NULL!	#NULL!	#NULL!	#NULL!	#NULL!	#NULL!	#NULL!	#NULL!	#NULL!	#NULL!	#NULL!	#NULL!	#NULL!	#NULL!	#NULL!	#NULL!	#NULL!	#NULL!	#NULL!	#NULL!	#NULL!	#NULL!	#NULL!	#NULL!	#NULL!	#NULL!	#NULL!	#NULL!	#NULL!	#NULL!	#NULL!	#NULL!	#NULL!	#NULL!	#NULL!	#NULL!	#NULL!	#NULL!	#NULL!	#NULL!	#NULL!	#NULL!	#NULL!	#NULL!	#NULL!	#NULL!	#NULL!	#NULL!
	#NULL!	#NULL!	#NULL!	#NULL!	#NULL!	#NULL!	#NULL!	#NULL!	#NULL!	#NULL!	#NULL!	#NULL!	#NULL!	#NULL!	#NULL!	#NULL!	#NULL!	#NULL!	#NULL!	#NULL!	#NULL!	#NULL!	#NULL!	#NULL!	#NULL!	#NULL!	#NULL!	#NULL!	#NULL!	#NULL!	#NULL!	#NULL!	#NULL!	#NULL!	#NULL!	#NULL!	#NULL!	#NULL!	#NULL!	#NULL!	#NULL!	#NULL!	#NULL!	#NULL!	#NULL!	#NULL!	#NULL!	#NULL!	#NULL!
	#NULL!	#NULL!	#NULL!	#NULL!	#NULL!	#NULL!	#NULL!	#NULL!	#NULL!	#NULL!	#NULL!	#NULL!	#NULL!	#NULL!	#NULL!	#NULL!	#NULL!	#NULL!	#NULL!	#NULL!	#NULL!	#NULL!	#NULL!	#NULL!	#NULL!	#NULL!	#NULL!	#NULL!	#NULL!	#NULL!	#NULL!	#NULL!	#NULL!	#NULL!	#NULL!	#NULL!	#NULL!	#NULL!	#NULL!	#NULL!	#NULL!	#NULL!	#NULL!	#NULL!	#NULL!	#NULL!	#NULL!	#NULL!	#NULL!
	#NULL!	#NULL!	#NULL!	#NULL!	#NULL!	#NULL!	#NULL!	#NULL!	#NULL!	#NULL!	#NULL!	#NULL!	#NULL!	#NULL!	#NULL!	#NULL!	#NULL!	#NULL!	#NULL!	#NULL!	#NULL!	#NULL!	#NULL!	#NULL!	#NULL!	#NULL!	#NULL!	#NULL!	#NULL!	#NULL!	#NULL!	#NULL!	#NULL!	#NULL!	#NULL!	#NULL!	#NULL!	#NULL!	#NULL!	#NULL!	#NULL!	#NULL!	#NULL!	#NULL!	#NULL!	#NULL!	#NULL!	#NULL!	#NULL!
	#NULL!	#NULL!	#NULL!	#NULL!	#NULL!	#NULL!	#NULL!	#NULL!	#NULL!	#NULL!	#NULL!	#NULL!	#NULL!	#NULL!	#NULL!	#NULL!	#NULL!	#NULL!	#NULL!	#NULL!	#NULL!	#NULL!	#NULL!	#NULL!	#NULL!	#NULL!	#NULL!	#NULL!	#NULL!	#NULL!	#NULL!	#NULL!	#NULL!	#NULL!	#NULL!	#NULL!	#NULL!	#NULL!	#NULL!	#NULL!	#NULL!	#NULL!	#NULL!	#NULL!	#NULL!	#NULL!	#NULL!	#NULL!	#NULL!
	#NULL!	#NULL!	#NULL!	#NULL!	#NULL!	#NULL!	#NULL!	#NULL!	#NULL!	#NULL!	#NULL!	#NULL!	#NULL!	#NULL!	#NULL!	#NULL!	#NULL!	#NULL!	#NULL!	#NULL!	#NULL!	#NULL!	#NULL!	#NULL!	#NULL!	#NULL!	#NULL!	#NULL!	#NULL!	#NULL!	#NULL!	#NULL!	#NULL!	#NULL!	#NULL!	#NULL!	#NULL!	#NULL!	#NULL!	#NULL!	#NULL!	#NULL!	#NULL!	#NULL!	#NULL!	#NULL!	#NULL!	#NULL!	#NULL!
	#NULL!	#NULL!	#NULL!	#NULL!	#NULL!	#NULL!	#NULL!	#NULL!	#NULL!	#NULL!	#NULL!	#NULL!	#NULL!	#NULL!	#NULL!	#NULL!	#NULL!	#NULL!	#NULL!	#NULL!	#NULL!	#NULL!	#NULL!	#NULL!	#NULL!	#NULL!	#NULL!	#NULL!	#NULL!	#NULL!	#NULL!	#NULL!	#NULL!	#NULL!	#NULL!	#NULL!	#NULL!	#NULL!	#NULL!	#NULL!	#NULL!	#NULL!	#NULL!	#NULL!	#NULL!	#NULL!	#NULL!	#NULL!	#NULL!
	#NULL!	#NULL!	#NULL!	#NULL!	#NULL!	#NULL!	#NULL!	#NULL!	#NULL!	#NULL!	#NULL!	#NULL!	#NULL!	#NULL!	#NULL!	#NULL!	#NULL!	#NULL!	#NULL!	#NULL!	#NULL!	#NULL!	#NULL!	#NULL!	#NULL!	#NULL!	#NULL!	#NULL!	#NULL!	#NULL!	#NULL!	#NULL!	#NULL!	#NULL!	#NULL!	#NULL!	#NULL!	#NULL!	#NULL!	#NULL!	#NULL!	#NULL!	#NULL!	#NULL!	#NULL!	#NULL!	#NULL!	#NULL!	#NULL!
	#NULL!	#NULL!	#NULL!	#NULL!	#NULL!	#NULL!	#NULL!	#NULL!	#NULL!	#NULL!	#NULL!	#NULL!	#NULL!	#NULL!	#NULL!	#NULL!	#NULL!	#NULL!	#NULL!	#NULL!	#NULL!	#NULL!	#NULL!	#NULL!	#NULL!	#NULL!	#NULL!	#NULL!	#NULL!	#NULL!	#NULL!	#NULL!	#NULL!	#NULL!	#NULL!	#NULL!	#NULL!	#NULL!	#NULL!	#NULL!	#NULL!	#NULL!	#NULL!	#NULL!	#NULL!	#NULL!	#NULL!	#NULL!	#NULL!
	#NULL!	#NULL!	#NULL!	#NULL!	#NULL!	#NULL!	#NULL!	#NULL!	#NULL!	#NULL!	#NULL!	#NULL!	#NULL!	#NULL!	#NULL!	#NULL!	#NULL!	#NULL!	#NULL!	#NULL!	#NULL!	#NULL!	#NULL!	#NULL!	#NULL!	#NULL!	#NULL!	#NULL!	#NULL!	#NULL!	#NULL!	#NULL!	#NULL!	#NULL!	#NULL!	#NULL!	#NULL!	#NULL!	#NULL!	#NULL!	#NULL!	#NULL!	#NULL!	#NULL!	#NULL!	#NULL!	#NULL!	#NULL!	#NULL!
	#NULL!	#NULL!	#NULL!	#NULL!	#NULL!	#NULL!	#NULL!	#NULL!	#NULL!	#NULL!	#NULL!	#NULL!	#NULL!	#NULL!	#NULL!	#NULL!	#NULL!	#NULL!	#NULL!	#NULL!	#NULL!	#NULL!	#NULL!	#NULL!	#NULL!	#NULL!	#NULL!	#NULL!	#NULL!	#NULL!	#NULL!	#NULL!	#NULL!	#NULL!	#NULL!	#NULL!	#NULL!	#NULL!	#NULL!	#NULL!	#NULL!	#NULL!	#NULL!	#NULL!	#NULL!	#NULL!	#NULL!	#NULL!	#NULL!
	#NULL!	#NULL!	#NULL!	#NULL!	#NULL!	#NULL!	#NULL!	#NULL!	#NULL!	#NULL!	#NULL!	#NULL!	#NULL!	#NULL!	#NULL!	#NULL!	#NULL!	#NULL!	#NULL!	#NULL!	#NULL!	#NULL!	#NULL!	#NULL!	#NULL!	#NULL!	#NULL!	#NULL!	#NULL!	#NULL!	#NULL!	#NULL!	#NULL!	#NULL!	#NULL!	#NULL!	#NULL!	#NULL!	#NULL!	#NULL!	#NULL!	#NULL!	#NULL!	#NULL!	#NULL!	#NULL!	#NULL!	#NULL!	#NULL!
	#NULL!	#NULL!	#NULL!	#NULL!	#NULL!	#NULL!	#NULL!	#NULL!	#NULL!	#NULL!	#NULL!	#NULL!	#NULL!	#NULL!	#NULL!	#NULL!	#NULL!	#NULL!	#NULL!	#NULL!	#NULL!	#NULL!	#NULL!	#NULL!	#NULL!	#NULL!	#NULL!	#NULL!	#NULL!	#NULL!	#NULL!	#NULL!	#NULL!	#NULL!	#NULL!	#NULL!	#NULL!	#NULL!	#NULL!	#NULL!	#NULL!	#NULL!	#NULL!	#NULL!	#NULL!	#NULL!	#NULL!	#NULL!	#NULL!
	#NULL!	#NULL!	#NULL!	#NULL!	#NULL!	#NULL!	#NULL!	#NULL!	#NULL!	#NULL!	#NULL!	#NULL!	#NULL!	#NULL!	#NULL!	#NULL!	#NULL!	#NULL!	#NULL!	#NULL!	#NULL!	#NULL!	#NULL!	#NULL!	#NULL!	#NULL!	#NULL!	#NULL!	#NULL!	#NULL!	#NULL!	#NULL!	#NULL!	#NULL!	#NULL!	#NULL!	#NULL!	#NULL!	#NULL!	#NULL!	#NULL!	#NULL!	#NULL!	#NULL!	#NULL!	#NULL!	#NULL!	#NULL!	#NULL!
	#NULL!	#NULL!	#NULL!	#NULL!	#NULL!	#NULL!	#NULL!	#NULL!	#NULL!	#NULL!	#NULL!	#NULL!	#NULL!	#NULL!	#NULL!	#NULL!	#NULL!	#NULL!	#NULL!	#NULL!	#NULL!	#NULL!	#NULL!	#NULL!	#NULL!	#NULL!	#NULL!	#NULL!	#NULL!	#NULL!	#NULL!	#NULL!	#NULL!	#NULL!	#NULL!	#NULL!	#NULL!	#NULL!	#NULL!	#NULL!	#NULL!	#NULL!	#NULL!	#NULL!	#NULL!	#NULL!	#NULL!	#NULL!	#NULL!
	#NULL!	#NULL!	#NULL!	#NULL!	#NULL!	#NULL!	#NULL!	#NULL!	#NULL!	#NULL!	#NULL!	#NULL!	#NULL!	#NULL!	#NULL!	#NULL!	#NULL!	#NULL!	#NULL!	#NULL!	#NULL!	#NULL!	#NULL!	#NULL!	#NULL!	#NULL!	#NULL!	#NULL!	#NULL!	#NULL!	#NULL!	#NULL!	#NULL!	#NULL!	#NULL!	#NULL!	#NULL!	#NULL!	#NULL!	#NULL!	#NULL!	#NULL!	#NULL!	#NULL!	#NULL!	#NULL!	#NULL!	#NULL!	#NULL!
	#NULL!	#NULL!	#NULL!	#NULL!	#NULL!	#NULL!	#NULL!	#NULL!	#NULL!	#NULL!	#NULL!	#NULL!	#NULL!	#NULL!	#NULL!	#NULL!	#NULL!	#NULL!	#NULL!	#NULL!	#NULL!	#NULL!	#NULL!	#NULL!	#NULL!	#NULL!	#NULL!	#NULL!	#NULL!	#NULL!	#NULL!	#NULL!	#NULL!	#NULL!	#NULL!	#NULL!	#NULL!	#NULL!	#NULL!	#NULL!	#NULL!	#NULL!	#NULL!	#NULL!	#NULL!	#NULL!	#NULL!	#NULL!	#NULL!
	#NULL!	#NULL!	#NULL!	#NULL!	#NULL!	#NULL!	#NULL!	#NULL!	#NULL!	#NULL!	#NULL!	#NULL!	#NULL!	#NULL!	#NULL!	#NULL!	#NULL!	#NULL!	#NULL!	#NULL!	#NULL!	#NULL!	#NULL!	#NULL!	#NULL!	#NULL!	#NULL!	#NULL!	#NULL!	#NULL!	#NULL!	#NULL!	#NULL!	#NULL!	#NULL!	#NULL!	#NULL!	#NULL!	#NULL!	#NULL!	#NULL!	#NULL!	#NULL!	#NULL!	#NULL!	#NULL!	#NULL!	#NULL!	#NULL!
	#NULL!	#NULL!	#NULL!	#NULL!	#NULL!	#NULL!	#NULL!	#NULL!	#NULL!	#NULL!	#NULL!	#NULL!	#NULL!	#NULL!	#NULL!	#NULL!	#NULL!	#NULL!	#NULL!	#NULL!	#NULL!	#NULL!	#NULL!	#NULL!	#NULL!	#NULL!	#NULL!	#NULL!	#NULL!	#NULL!	#NULL!	#NULL!	#NULL!	#NULL!	#NULL!	#NULL!	#NULL!	#NULL!	#NULL!	#NULL!	#NULL!	#NULL!	#NULL!	#NULL!	#NULL!	#NULL!	#NULL!	#NULL!	#NULL!
	#NULL!	#NULL!	#NULL!	#NULL!	#NULL!	#NULL!	#NULL!	#NULL!	#NULL!	#NULL!	#NULL!	#NULL!	#NULL!	#NULL!	#NULL!	#NULL!	#NULL!	#NULL!	#NULL!	#NULL!	#NULL!	#NULL!	#NULL!	#NULL!	#NULL!	#NULL!	#NULL!	#NULL!	#NULL!	#NULL!	#NULL!	#NULL!	#NULL!	#NULL!	#NULL!	#NULL!	#NULL!	#NULL!	#NULL!	#NULL!	#NULL!	#NULL!	#NULL!	#NULL!	#NULL!	#NULL!	#NULL!	#NULL!	#NULL!
	#NULL!	#NULL!	#NULL!	#NULL!	#NULL!	#NULL!	#NULL!	#NULL!	#NULL!	#NULL!	#NULL!	#NULL!	#NULL!	#NULL!	#NULL!	#NULL!	#NULL!	#NULL!	#NULL!	#NULL!	#NULL!	#NULL!	#NULL!	#NULL!	#NULL!	#NULL!	#NULL!	#NULL!	#NULL!	#NULL!	#NULL!	#NULL!	#NULL!	#NULL!	#NULL!	#NULL!	#NULL!	#NULL!	#NULL!	#NULL!	#NULL!	#NULL!	#NULL!	#NULL!	#NULL!	#NULL!	#NULL!	#NULL!	#NULL!
	#NULL!	#NULL!	#NULL!	#NULL!	#NULL!	#NULL!	#NULL!	#NULL!	#NULL!	#NULL!	#NULL!	#NULL!	#NULL!	#NULL!	#NULL!	#NULL!	#NULL!	#NULL!	#NULL!	#NULL!	#NULL!	#NULL!	#NULL!	#NULL!	#NULL!	#NULL!	#NULL!	#NULL!	#NULL!	#NULL!	#NULL!	#NULL!	#NULL!	#NULL!	#NULL!	#NULL!	#NULL!	#NULL!	#NULL!	#NULL!	#NULL!	#NULL!	#NULL!	#NULL!	#NULL!	#NULL!	#NULL!	#NULL!	#NULL!
[truncated: 187 more columns]
